# Supplementary material for: A taxonomic review on the species of Tetraserica Ahrens, 2004, of China (Coleoptera, Scarabaeidae, Sericini)
Source: Zookeys. 2014 Oct 20;(448):83–121. doi: 10.3897/zookeys.448.8429 (PMC4233395; doi:10.3897/zookeys.448.8429)
Supplement: XML Treatment for Tetraserica [file zookeys.448.8429-treatment1.xml]

<!DOCTYPE tp:taxon-treatment
  PUBLIC "-//TaxonX//DTD Taxonomic Treatment Publishing DTD v0 20100105//EN" "tax-treatment-NSO.dtd">
<tp:taxon-treatment xmlns:tp="http://www.plazi.org/taxpub"><tp:treatment-meta><kwd-group><label>Taxon classification</label><kwd><named-content content-type="kingdom">Animalia</named-content></kwd><kwd><named-content content-type="order">Coleoptera</named-content></kwd><kwd><named-content content-type="family">Scarabaeidae</named-content></kwd></kwd-group><mixed-citation publication-type="journal"><person-group><name><surname>Liu</surname><given-names>Wan-Gang</given-names></name><name><surname>Fabrizi</surname><given-names>Silvia</given-names></name><name><surname>Bai</surname><given-names>Ming</given-names></name><name><surname>Yang</surname><given-names>Xing-Ke</given-names></name><name><surname>Ahrens</surname><given-names>Dirk</given-names></name></person-group><article-title>A taxonomic review on the species of <italic><tp:taxon-name><tp:taxon-name-part taxon-name-part-type="genus">Tetraserica</tp:taxon-name-part></tp:taxon-name></italic> Ahrens, 2004, of China (<tp:taxon-name><tp:taxon-name-part taxon-name-part-type="order">Coleoptera</tp:taxon-name-part></tp:taxon-name>, <tp:taxon-name><tp:taxon-name-part taxon-name-part-type="family">Scarabaeidae</tp:taxon-name-part></tp:taxon-name>, <tp:taxon-name><tp:taxon-name-part taxon-name-part-type="tribe">Sericini</tp:taxon-name-part></tp:taxon-name>)</article-title><source>Zookeys</source><day>20</day><month>10</month><year>2014</year><volume>2014</volume><issue>448</issue><fpage>83</fpage><lpage>121</lpage><pub-id pub-id-type="doi">10.3897/zookeys.448.8429</pub-id></mixed-citation></tp:treatment-meta><tp:nomenclature><tp:taxon-name>
                        <tp:taxon-name-part taxon-name-part-type="genus">Tetraserica</tp:taxon-name-part>
                    </tp:taxon-name><tp:taxon-authority>Ahrens, 2004</tp:taxon-authority><tp:nomenclature-citation-list><tp:nomenclature-citation><tp:taxon-name><tp:taxon-name-part taxon-name-part-type="genus">Tetraserica</tp:taxon-name-part></tp:taxon-name><comment> Ahrens, 2004: 168 (type species by original designation: <italic><tp:taxon-name><tp:taxon-name-part taxon-name-part-type="genus">Neoserica</tp:taxon-name-part> <tp:taxon-name-part taxon-name-part-type="species">gestroi</tp:taxon-name-part></tp:taxon-name></italic> Brenske, 1898).</comment></tp:nomenclature-citation></tp:nomenclature-citation-list></tp:nomenclature><tp:treatment-sec sec-type="Diagnosis"><title>Diagnosis.</title><p>Body moderately large to large (6–12 mm), mostly dark brown; ventral surface reddish brown; dorsal surface dull and glabrous.</p><p>Labroclypeus subtrapezoidal, wider than long, widest at base, lateral margins moderately convex and convergent to strongly rounded anterior angles, anterior margin weakly sinuate medially, margins moderately reflexed; surface weakly convex, moderately shiny, finely and densely punctate; frontoclypeal suture indistinctly incised, flat and weakly curved medially; ocular canthus short and triangular, impunctate, with a single terminal seta. Frons dull, with sparse, fine punctures, with single erect setae beside each eye. Antenna yellowish, with 10 antennomeres; club composed of 4 antennomeres in male, straight, rarely longer than 1.5 times as the remaining antennomeres combined; club in female composed of 3 antennomeres, as long as the remaining antennomeres combined. Mentum elevated and slightly flattened anteriorly.</p><p>Pronotum moderately wide and strongly convex, lateral margins evenly convex, more strongly narrowed anteriorly towards sharp and slightly produced anterior angles. Anterior margin of pronotum slightly convex, with fine complete marginal line. Posterior angles blunt or strongly rounded. Surface finely and densely punctate, except minute setae glabrous, lateral and lateral anterior margins sparsely setose. Hypomeron not carinate. Scutellum triangular, finely and densely punctate.</p><p>Elytra oblong, widest just behind middle, striae distinctly impressed, finely and moderately densely punctate, intervals distinctly convex, with coarse and dense punctures concentrated along striae, with very minute setae in punctures; epipleural edge robust, ending at weakly curved and slightly blunt external apical angle of elytra, epipleura densely setose, apical border with a broad fringe of microtrichomes (100×).</p><p>Ventral surface weakly shiny, finely and densely punctate, metasternum sparsely covered with fine, short, or very minute setae, metacoxa glabrous, with a few single setae laterally; abdominal sternites finely and densely punctuate, with a transverse row of coarse punctures, each bearing a robust seta. Mesosternum between mesocoxae as wide as mesofemur. Pygidium weakly convex and dull, densely punctate, without smooth midline, almost glabrous, but with a few longer setae along apical margin; pygidium without strong sexual dimorphism.</p><!--PageBreak--><p>Legs moderately wide; femora finely and sparsely punctate; metafemur wide and moderately shiny or dull, anterior margin acute, posterior margin smooth ventrally and only weakly widened in apical half, posterior margin smooth dorsally, with a few short setae basally. Metatibia moderately wide to wide and moderately long, widest at half of metatibial length, dorsal margin sharply carinate, with two groups of spines; lateral face finely and sparsely punctate; ventral edge finely serrated, with four robust equidistant setae, medial face smooth, apex interiorly near tarsal articulation with a shallow sinuation. Tarsomeres with fine, very dense setae ventrally on distal half, neither laterally nor dorsally carinate, dorsally smooth; metatarsomeres with a strongly serrated ridge ventrally and glabrous; first metatarsomere slightly shorter than two following tarsomeres combined, one third of its length longer than dorsal tibial spine. Protibia short, bidentate; anterior claws symmetrical, basal tooth of both claws bluntly truncate at apex.</p><p>Aedoeagus. Phallobasis with a more or less long median ventral extension.</p></tp:treatment-sec><tp:treatment-sec sec-type="Remarks"><title>Remarks.</title><p>So far seven species from Himalaya and the type species from Myanmar have been formally assigned to <italic><tp:taxon-name><tp:taxon-name-part taxon-name-part-type="genus">Tetraserica</tp:taxon-name-part></tp:taxon-name></italic> (<xref ref-type="bibr" rid="B1">Ahrens 2004</xref>; Ahrens and Fabrizi 2009). Most other oriental species (so far grouped with ‘<italic><tp:taxon-name><tp:taxon-name-part taxon-name-part-type="genus">Neoserica</tp:taxon-name-part></tp:taxon-name></italic>’) await taxonomic revision. <italic><tp:taxon-name><tp:taxon-name-part taxon-name-part-type="genus">Tetraserica</tp:taxon-name-part></tp:taxon-name></italic> differs from closely related genera <italic><tp:taxon-name><tp:taxon-name-part taxon-name-part-type="genus">Microserica</tp:taxon-name-part></tp:taxon-name></italic> Brenske, 1894, and <italic><tp:taxon-name><tp:taxon-name-part taxon-name-part-type="genus">Trioserica</tp:taxon-name-part></tp:taxon-name></italic> Moser, 1922, by the lacking ventral carina of hypomeron. From <italic><tp:taxon-name><tp:taxon-name-part taxon-name-part-type="genus">Microserica</tp:taxon-name-part></tp:taxon-name></italic> it also differs by the lacking sexual dimorphism of the pygidium, from <italic><tp:taxon-name><tp:taxon-name-part taxon-name-part-type="genus">Trioserica</tp:taxon-name-part></tp:taxon-name></italic> by the bidentate protibia. In contrast to the <italic><tp:taxon-name><tp:taxon-name-part taxon-name-part-type="genus">Microserica</tp:taxon-name-part></tp:taxon-name></italic>, species of <italic><tp:taxon-name><tp:taxon-name-part taxon-name-part-type="genus">Tetraserica</tp:taxon-name-part></tp:taxon-name></italic> are active at night and are attracted by light.</p></tp:treatment-sec><tp:treatment-sec sec-type="Distribution"><title>Distribution.</title><p>The genus is distributed almost in the entire Oriental region; we know described species so far assigned to “<italic><tp:taxon-name><tp:taxon-name-part taxon-name-part-type="genus">Neoserica</tp:taxon-name-part></tp:taxon-name></italic>” from Philippines, Indochina, Sumatra, and Borneo (<xref ref-type="bibr" rid="B1">Ahrens 2004</xref>). Except in Meghalaya and Himalaya, the genus does not occur on Indian subcontinent south of the Ganges.</p></tp:treatment-sec><tp:treatment-sec sec-type="Key to the Chinese species of Tetraserica (♂♂)"><title>Key to the Chinese species of <italic><tp:taxon-name><tp:taxon-name-part taxon-name-part-type="genus">Tetraserica</tp:taxon-name-part></tp:taxon-name></italic> (♂♂)</title><table-wrap content-type="key" position="anchor" orientation="portrait"><table rules="all"><tbody><tr><td rowspan="1" colspan="1">1</td><td rowspan="1" colspan="1">Labroclypeus completely glabrous. Basal group of dorsal spines of metatibia before middle. Ratio ocular diameter/interocular distance &lt;0.75</td><td rowspan="1" colspan="1"><bold>4</bold></td></tr><tr><td rowspan="1" colspan="1">–</td><td rowspan="1" colspan="1">Labroclypeus with few fine setae. Basal group of dorsal spines of metatibia behind middle. Anterior margin of metafemur with continuously serrated adjacent line. Ratio ocular diameter/interocular distance &gt;0.8</td><td rowspan="1" colspan="1"><bold>2</bold></td></tr><tr><td rowspan="1" colspan="1">2</td><td rowspan="1" colspan="1">Metatibia more robust, ratio length/width: &lt; 3.3. Metacoxa shorter, ratio length of metepisternum/metacoxa: 1/1.5</td><td rowspan="1" colspan="1"><bold><italic><tp:taxon-name><tp:taxon-name-part taxon-name-part-type="genus">Tetraserica</tp:taxon-name-part> <tp:taxon-name-part taxon-name-part-type="species">anhuaensis</tp:taxon-name-part></tp:taxon-name></italic> sp. n.</bold></td></tr><tr><td rowspan="1" colspan="1">–</td><td rowspan="1" colspan="1">Metatibia more slender, ratio length/width: &gt;3.6. Metacoxa longer, ratio length of metepisternum/metacoxa: 1/1.68</td><td rowspan="1" colspan="1"><bold>3</bold></td></tr><tr><td rowspan="1" colspan="1">3</td><td rowspan="1" colspan="1">Left paramere with long interior basal lobe (its length almost half of paramere length)</td><td rowspan="1" colspan="1"><bold><italic><tp:taxon-name><tp:taxon-name-part taxon-name-part-type="genus">Tetraserica</tp:taxon-name-part> <tp:taxon-name-part taxon-name-part-type="species">yaoanica</tp:taxon-name-part></tp:taxon-name></italic> sp. n.</bold></td></tr><tr><td rowspan="1" colspan="1">–</td><td rowspan="1" colspan="1">Left paramere with short interior basal lobe (its length less than quarter of paramere length)</td><td rowspan="1" colspan="1"><bold><italic><tp:taxon-name><tp:taxon-name-part taxon-name-part-type="genus">Tetraserica</tp:taxon-name-part> <tp:taxon-name-part taxon-name-part-type="species">leishanica</tp:taxon-name-part></tp:taxon-name></italic> sp. n.</bold></td></tr><tr><td rowspan="1" colspan="1">4</td><td rowspan="1" colspan="1">Posterior margin of metafemur straight or slightly convex</td><td rowspan="1" colspan="1"><bold>10</bold></td></tr><tr><td rowspan="1" colspan="1"><!--PageBreak-->–</td><td rowspan="1" colspan="1">Posterior margin of metafemur with blunt tooth or sharp hook</td><td rowspan="1" colspan="1"><bold>5</bold></td></tr><tr><td rowspan="1" colspan="1">5</td><td rowspan="1" colspan="1">Posterior margin of metafemur with blunt tooth</td><td rowspan="1" colspan="1"><bold>6</bold></td></tr><tr><td rowspan="1" colspan="1">–</td><td rowspan="1" colspan="1">Posterior margin of metafemur with sharp hook</td><td rowspan="1" colspan="1"><bold>9</bold></td></tr><tr><td rowspan="1" colspan="1">6</td><td rowspan="1" colspan="1">Left paramere long and narrow</td><td rowspan="1" colspan="1"><bold><italic><tp:taxon-name><tp:taxon-name-part taxon-name-part-type="genus">Tetraserica</tp:taxon-name-part> <tp:taxon-name-part taxon-name-part-type="species">pingjiangensis</tp:taxon-name-part></tp:taxon-name></italic> sp. n.</bold></td></tr><tr><td rowspan="1" colspan="1">–</td><td rowspan="1" colspan="1">Left paramere short and strout</td><td rowspan="1" colspan="1"><bold>7</bold></td></tr><tr><td rowspan="1" colspan="1">7</td><td rowspan="1" colspan="1">Dorsal lobe of right paramere short, not exceeding length of ventral one</td><td rowspan="1" colspan="1"><bold><italic><tp:taxon-name><tp:taxon-name-part taxon-name-part-type="genus">Tetraserica</tp:taxon-name-part> <tp:taxon-name-part taxon-name-part-type="species">maoershanensis</tp:taxon-name-part></tp:taxon-name></italic> sp. n.</bold></td></tr><tr><td rowspan="1" colspan="1">–</td><td rowspan="1" colspan="1">Dorsal lobe of right paramere longer, exceeding length of ventral one</td><td rowspan="1" colspan="1"><bold>8</bold></td></tr><tr><td rowspan="1" colspan="1">8</td><td rowspan="1" colspan="1">Left paramere more narrow, dorsal margin weakly and evenly curved</td><td rowspan="1" colspan="1"><bold><italic><tp:taxon-name><tp:taxon-name-part taxon-name-part-type="genus">Tetraserica</tp:taxon-name-part> <tp:taxon-name-part taxon-name-part-type="species">sculptilis</tp:taxon-name-part></tp:taxon-name></italic> sp. n.</bold></td></tr><tr><td rowspan="1" colspan="1">–</td><td rowspan="1" colspan="1">Left paramere stout, dorsal margin bluntly angulate</td><td rowspan="1" colspan="1"><bold><italic><tp:taxon-name><tp:taxon-name-part taxon-name-part-type="genus">Tetraserica</tp:taxon-name-part> <tp:taxon-name-part taxon-name-part-type="species">daqingshanica</tp:taxon-name-part></tp:taxon-name></italic> sp. n.</bold></td></tr><tr><td rowspan="1" colspan="1">9</td><td rowspan="1" colspan="1">Eyes smaller, ratio diameter/interocular distance: 0.59. Dorsal lobe of right paramere large and directed distally, exceeding ventral lobe by far</td><td rowspan="1" colspan="1"><bold><italic><tp:taxon-name><tp:taxon-name-part taxon-name-part-type="genus">Tetraserica</tp:taxon-name-part> <tp:taxon-name-part taxon-name-part-type="species">liangheensis</tp:taxon-name-part></tp:taxon-name></italic> sp. n.</bold></td></tr><tr><td rowspan="1" colspan="1">–</td><td rowspan="1" colspan="1">Eyes larger, ratio diameter/interocular distance: 0.72. Dorsal lobe of right paramere very small and bent basally</td><td rowspan="1" colspan="1"><bold><italic><tp:taxon-name><tp:taxon-name-part taxon-name-part-type="genus">Tetraserica</tp:taxon-name-part> <tp:taxon-name-part taxon-name-part-type="species">wandingensis</tp:taxon-name-part></tp:taxon-name></italic> sp. n.</bold></td></tr><tr><td rowspan="1" colspan="1">10</td><td rowspan="1" colspan="1">Ventral process of phallobasis short, distinctly shorter than phallobasis</td><td rowspan="1" colspan="1"><bold>11</bold></td></tr><tr><td rowspan="1" colspan="1">–</td><td rowspan="1" colspan="1">Ventral process of phallobasis long, subequal to length of phallobasis</td><td rowspan="1" colspan="1"><bold>19</bold></td></tr><tr><td rowspan="1" colspan="1">11</td><td rowspan="1" colspan="1">Ventral process of phallobasis short, subequal to at maximum half of length of phallobasis</td><td rowspan="1" colspan="1"><bold>13</bold></td></tr><tr><td rowspan="1" colspan="1">–</td><td rowspan="1" colspan="1">Ventral process of phallobasis medium in length, about three quarter of phallobasis length</td><td rowspan="1" colspan="1"><bold>12</bold></td></tr><tr><td rowspan="1" colspan="1">12</td><td rowspan="1" colspan="1">Metatibia more slender, ratio length/width ca. 3.4. Right paramere lacking basal lobe</td><td rowspan="1" colspan="1"><bold><italic><tp:taxon-name><tp:taxon-name-part taxon-name-part-type="genus">Tetraserica</tp:taxon-name-part> <tp:taxon-name-part taxon-name-part-type="species">shunbiensis</tp:taxon-name-part></tp:taxon-name></italic> sp. n.</bold></td></tr><tr><td rowspan="1" colspan="1">–</td><td rowspan="1" colspan="1">Metatibia more robust, ratio length/width ca. 3.0. Right paramere with long filiform and curved basal lobe</td><td rowspan="1" colspan="1"><bold><italic><tp:taxon-name><tp:taxon-name-part taxon-name-part-type="genus">Tetraserica</tp:taxon-name-part> <tp:taxon-name-part taxon-name-part-type="species">sigulianshanica</tp:taxon-name-part></tp:taxon-name></italic> sp. n.</bold></td></tr><tr><td rowspan="1" colspan="1">13</td><td rowspan="1" colspan="1">Eyes of medium size, ratio diameter/interocular distance ≥ 0.6</td><td rowspan="1" colspan="1"><bold>15</bold></td></tr><tr><td rowspan="1" colspan="1">–</td><td rowspan="1" colspan="1">Eyes small, ratio diameter/interocular distance ≤ 0.5</td><td rowspan="1" colspan="1"><bold>14</bold></td></tr><tr><td rowspan="1" colspan="1">14</td><td rowspan="1" colspan="1">Phallobasis in dorsal view only slightly asymmetric. Left and right parameres simple, without two lobes. Posterior angles of pronotum strongly rounded</td><td rowspan="1" colspan="1"><bold><italic><tp:taxon-name><tp:taxon-name-part taxon-name-part-type="genus">Tetraserica</tp:taxon-name-part> <tp:taxon-name-part taxon-name-part-type="species">graciliforceps</tp:taxon-name-part></tp:taxon-name></italic> sp. n.</bold></td></tr><tr><td rowspan="1" colspan="1">–</td><td rowspan="1" colspan="1">Phallobasis in dorsal view strongly asymmetric. Right paramere simple, left paramere with ventral lobe shorter than dorsal one. Posterior angles of pronotum moderately rounded</td><td rowspan="1" colspan="1"><bold><italic><tp:taxon-name><tp:taxon-name-part taxon-name-part-type="genus">Tetraserica</tp:taxon-name-part> <tp:taxon-name-part taxon-name-part-type="species">longzhouensis</tp:taxon-name-part></tp:taxon-name></italic> sp. n.</bold></td></tr><tr><td rowspan="1" colspan="1">15</td><td rowspan="1" colspan="1">Both parameres with dorsal and ventral lobe</td><td rowspan="1" colspan="1"><bold><italic><tp:taxon-name><tp:taxon-name-part taxon-name-part-type="genus">Tetraserica</tp:taxon-name-part> <tp:taxon-name-part taxon-name-part-type="species">fikaceki</tp:taxon-name-part></tp:taxon-name></italic> sp. n.</bold></td></tr><tr><td rowspan="1" colspan="1">–</td><td rowspan="1" colspan="1">One or both parameres simple, without two lobes</td><td rowspan="1" colspan="1"><bold>16</bold></td></tr><tr><td rowspan="1" colspan="1">16</td><td rowspan="1" colspan="1">Both parameres simple, without two lobes</td><td rowspan="1" colspan="1"><bold><italic><tp:taxon-name><tp:taxon-name-part taxon-name-part-type="genus">Tetraserica</tp:taxon-name-part> <tp:taxon-name-part taxon-name-part-type="species">damaidiensis</tp:taxon-name-part></tp:taxon-name></italic> sp. n.</bold></td></tr><tr><td rowspan="1" colspan="1">–</td><td rowspan="1" colspan="1">One of parameres complex, with two lobes</td><td rowspan="1" colspan="1"><bold>17</bold></td></tr><tr><td rowspan="1" colspan="1">17</td><td rowspan="1" colspan="1">Right paramere simple, left one with two lobes; right paramere basiventrally strongly widened towards apex</td><td rowspan="1" colspan="1"><bold><italic><tp:taxon-name><tp:taxon-name-part taxon-name-part-type="genus">Tetraserica</tp:taxon-name-part> <tp:taxon-name-part taxon-name-part-type="species">yaoquensis</tp:taxon-name-part></tp:taxon-name></italic> sp. n.</bold></td></tr><tr><td rowspan="1" colspan="1">–</td><td rowspan="1" colspan="1">Left paramere simple, right one with two lobes</td><td rowspan="1" colspan="1"><bold>18</bold></td></tr><tr><td rowspan="1" colspan="1">18</td><td rowspan="1" colspan="1">Left paramere more slender, strongly evenly bent externally</td><td rowspan="1" colspan="1"><bold><italic><tp:taxon-name><tp:taxon-name-part taxon-name-part-type="genus">Tetraserica</tp:taxon-name-part> <tp:taxon-name-part taxon-name-part-type="species">changjiangensis</tp:taxon-name-part></tp:taxon-name></italic> sp. n.</bold></td></tr><tr><td rowspan="1" colspan="1"><!--PageBreak-->–</td><td rowspan="1" colspan="1">Left paramere more stout, almost straight</td><td rowspan="1" colspan="1"><bold><italic><tp:taxon-name><tp:taxon-name-part taxon-name-part-type="genus">Tetraserica</tp:taxon-name-part> <tp:taxon-name-part taxon-name-part-type="species">wangtongensis</tp:taxon-name-part></tp:taxon-name></italic> sp. n.</bold></td></tr><tr><td rowspan="1" colspan="1">19</td><td rowspan="1" colspan="1">Right paramere basally with brush of robust trichome-like spines</td><td rowspan="1" colspan="1"><bold>20</bold></td></tr><tr><td rowspan="1" colspan="1">–</td><td rowspan="1" colspan="1">Right paramere without brush of spines</td><td rowspan="1" colspan="1"><bold>25</bold></td></tr><tr><td rowspan="1" colspan="1">20</td><td rowspan="1" colspan="1">Left paramere composed of two lobes. Ventral lobe of right paramere abruptly and strongly widened at apex</td><td rowspan="1" colspan="1"><bold><italic><tp:taxon-name><tp:taxon-name-part taxon-name-part-type="genus">Tetraserica</tp:taxon-name-part> <tp:taxon-name-part taxon-name-part-type="species">changshouensis</tp:taxon-name-part></tp:taxon-name></italic> sp. n.</bold></td></tr><tr><td rowspan="1" colspan="1">–</td><td rowspan="1" colspan="1">Left paramere simple</td><td rowspan="1" colspan="1"><bold>21</bold></td></tr><tr><td rowspan="1" colspan="1">21</td><td rowspan="1" colspan="1">Left paramere with small lateral basal tooth</td><td rowspan="1" colspan="1"><bold><italic><tp:taxon-name><tp:taxon-name-part taxon-name-part-type="genus">Tetraserica</tp:taxon-name-part> <tp:taxon-name-part taxon-name-part-type="species">linaoshanica</tp:taxon-name-part></tp:taxon-name></italic> sp. n.</bold></td></tr><tr><td rowspan="1" colspan="1">–</td><td rowspan="1" colspan="1">Left paramere without small lateral basal tooth</td><td rowspan="1" colspan="1"><bold>22</bold></td></tr><tr><td rowspan="1" colspan="1">22</td><td rowspan="1" colspan="1">Left paramere split in two filiform branches behind middle</td><td rowspan="1" colspan="1"><bold><italic><tp:taxon-name><tp:taxon-name-part taxon-name-part-type="genus">Tetraserica</tp:taxon-name-part> <tp:taxon-name-part taxon-name-part-type="species">mengeana</tp:taxon-name-part></tp:taxon-name></italic> sp. n.</bold></td></tr><tr><td rowspan="1" colspan="1">–</td><td rowspan="1" colspan="1">Left paramere simply filiform</td><td rowspan="1" colspan="1"><bold>23</bold></td></tr><tr><td rowspan="1" colspan="1">23</td><td rowspan="1" colspan="1">Left paramere bent twice</td><td rowspan="1" colspan="1"><bold>24</bold></td></tr><tr><td rowspan="1" colspan="1">–</td><td rowspan="1" colspan="1">Left paramere evenly curved, without being clearly bent, before apex with tiny lateral tooth</td><td rowspan="1" colspan="1"><bold><italic><tp:taxon-name><tp:taxon-name-part taxon-name-part-type="genus">Tetraserica</tp:taxon-name-part> <tp:taxon-name-part taxon-name-part-type="species">shangsiensis</tp:taxon-name-part></tp:taxon-name></italic> sp. n.</bold></td></tr><tr><td rowspan="1" colspan="1">24</td><td rowspan="1" colspan="1">Dorsal lobe of right paramere very small</td><td rowspan="1" colspan="1"><bold><italic><tp:taxon-name><tp:taxon-name-part taxon-name-part-type="genus">Tetraserica</tp:taxon-name-part> <tp:taxon-name-part taxon-name-part-type="species">xichouensis</tp:taxon-name-part></tp:taxon-name></italic> sp. n.</bold></td></tr><tr><td rowspan="1" colspan="1">–</td><td rowspan="1" colspan="1">Dorsal lobe of right paramere large, nearly as long as ventral lobe</td><td rowspan="1" colspan="1"><bold><italic><tp:taxon-name><tp:taxon-name-part taxon-name-part-type="genus">Tetraserica</tp:taxon-name-part> <tp:taxon-name-part taxon-name-part-type="species">tonkinensis</tp:taxon-name-part></tp:taxon-name></italic> (Moser)</bold></td></tr><tr><td rowspan="1" colspan="1">25</td><td rowspan="1" colspan="1">Right paramere simple, not composed of two lobes</td><td rowspan="1" colspan="1"><bold>26</bold></td></tr><tr><td rowspan="1" colspan="1">–</td><td rowspan="1" colspan="1">Right paramere composed of two lobes</td><td rowspan="1" colspan="1"><bold>27</bold></td></tr><tr><td rowspan="1" colspan="1">26</td><td rowspan="1" colspan="1">Left paramere simple</td><td rowspan="1" colspan="1"><bold><italic><tp:taxon-name><tp:taxon-name-part taxon-name-part-type="genus">Tetraserica</tp:taxon-name-part> <tp:taxon-name-part taxon-name-part-type="species">ruiliensis</tp:taxon-name-part></tp:taxon-name></italic> sp. n.</bold></td></tr><tr><td rowspan="1" colspan="1">–</td><td rowspan="1" colspan="1">Left paramere composed of two lobes</td><td rowspan="1" colspan="1"><bold><italic><tp:taxon-name><tp:taxon-name-part taxon-name-part-type="genus">Tetraserica</tp:taxon-name-part> <tp:taxon-name-part taxon-name-part-type="species">longipenis</tp:taxon-name-part></tp:taxon-name></italic> sp. n.</bold></td></tr><tr><td rowspan="1" colspan="1">27</td><td rowspan="1" colspan="1">Left paramere simple</td><td rowspan="1" colspan="1"><bold>28</bold></td></tr><tr><td rowspan="1" colspan="1">–</td><td rowspan="1" colspan="1">Left paramere composed of two lobes</td><td rowspan="1" colspan="1"><bold>29</bold></td></tr><tr><td rowspan="1" colspan="1">28</td><td rowspan="1" colspan="1">Dorsal lobe of right paramere wide, with sickle-shaped, large apical hook</td><td rowspan="1" colspan="1"><bold><italic><tp:taxon-name><tp:taxon-name-part taxon-name-part-type="genus">Tetraserica</tp:taxon-name-part> <tp:taxon-name-part taxon-name-part-type="species">tianchiensis</tp:taxon-name-part></tp:taxon-name></italic> sp. n.</bold></td></tr><tr><td rowspan="1" colspan="1">–</td><td rowspan="1" colspan="1">Dorsal lobe of right paramere narrow, evenly curved and sharply pointed</td><td rowspan="1" colspan="1"><bold><italic><tp:taxon-name><tp:taxon-name-part taxon-name-part-type="genus">Tetraserica</tp:taxon-name-part> <tp:taxon-name-part taxon-name-part-type="species">jinghongensis</tp:taxon-name-part></tp:taxon-name></italic> sp. n.</bold></td></tr><tr><td rowspan="1" colspan="1">29</td><td rowspan="1" colspan="1">Dorsal lobe of right paramere triangular and short, sharply pointed</td><td rowspan="1" colspan="1"><bold><italic><tp:taxon-name><tp:taxon-name-part taxon-name-part-type="genus">Tetraserica</tp:taxon-name-part> <tp:taxon-name-part taxon-name-part-type="species">menglongensis</tp:taxon-name-part></tp:taxon-name></italic> sp. n.</bold></td></tr><tr><td rowspan="1" colspan="1">–</td><td rowspan="1" colspan="1">Dorsal lobe of right paramere convexly widened and elongate</td><td rowspan="1" colspan="1"><bold><italic><tp:taxon-name><tp:taxon-name-part taxon-name-part-type="genus">Tetraserica</tp:taxon-name-part> <tp:taxon-name-part taxon-name-part-type="species">ruiliana</tp:taxon-name-part></tp:taxon-name></italic> sp. n.</bold></td></tr></tbody></table></table-wrap></tp:treatment-sec><ref-list><ref id="B1"><mixed-citation xmlns:xlink="http://www.w3.org/1999/xlink" xlink:type="simple"><person-group><name name-style="western"><surname>Ahrens</surname><given-names>D</given-names></name></person-group> (<year>2004</year>) <source>Monographie der <tp:taxon-name><tp:taxon-name-part taxon-name-part-type="tribe">Sericini</tp:taxon-name-part></tp:taxon-name> des Himalaya (<tp:taxon-name><tp:taxon-name-part taxon-name-part-type="order">Coleoptera</tp:taxon-name-part></tp:taxon-name>, <tp:taxon-name><tp:taxon-name-part taxon-name-part-type="family">Scarabaeidae</tp:taxon-name-part></tp:taxon-name>)</source>. <ext-link ext-link-type="uri" xlink:href="http://dissertation.de" xlink:type="simple">Dissertation.de</ext-link> – <publisher-name>Verlag im Internet GmbH</publisher-name>, <publisher-loc>Berlin</publisher-loc>, <size units="page">534 pp</size>.</mixed-citation></ref></ref-list></tp:taxon-treatment>
