# Supplementary material for: A taxonomic review on the species of Tetraserica Ahrens, 2004, of China (Coleoptera, Scarabaeidae, Sericini)
Source: Zookeys. 2014 Oct 20;(448):83–121. doi: 10.3897/zookeys.448.8429 (PMC4233395; doi:10.3897/zookeys.448.8429)
Supplement: XML Treatment for Tetraserica sigulianshanica [file zookeys.448.8429-treatment8.xml]

<!DOCTYPE tp:taxon-treatment
  PUBLIC "-//TaxonX//DTD Taxonomic Treatment Publishing DTD v0 20100105//EN" "tax-treatment-NSO.dtd">
<tp:taxon-treatment xmlns:tp="http://www.plazi.org/taxpub"><tp:treatment-meta><kwd-group><label>Taxon classification</label><kwd><named-content content-type="kingdom">Animalia</named-content></kwd><kwd><named-content content-type="order">Coleoptera</named-content></kwd><kwd><named-content content-type="family">Scarabaeidae</named-content></kwd></kwd-group><mixed-citation publication-type="journal"><person-group><name><surname>Liu</surname><given-names>Wan-Gang</given-names></name><name><surname>Fabrizi</surname><given-names>Silvia</given-names></name><name><surname>Bai</surname><given-names>Ming</given-names></name><name><surname>Yang</surname><given-names>Xing-Ke</given-names></name><name><surname>Ahrens</surname><given-names>Dirk</given-names></name></person-group><article-title>A taxonomic review on the species of <italic><tp:taxon-name><tp:taxon-name-part taxon-name-part-type="genus">Tetraserica</tp:taxon-name-part></tp:taxon-name></italic> Ahrens, 2004, of China (<tp:taxon-name><tp:taxon-name-part taxon-name-part-type="order">Coleoptera</tp:taxon-name-part></tp:taxon-name>, <tp:taxon-name><tp:taxon-name-part taxon-name-part-type="family">Scarabaeidae</tp:taxon-name-part></tp:taxon-name>, <tp:taxon-name><tp:taxon-name-part taxon-name-part-type="tribe">Sericini</tp:taxon-name-part></tp:taxon-name>)</article-title><source>Zookeys</source><day>20</day><month>10</month><year>2014</year><volume>2014</volume><issue>448</issue><fpage>83</fpage><lpage>121</lpage><pub-id pub-id-type="doi">10.3897/zookeys.448.8429</pub-id></mixed-citation></tp:treatment-meta><tp:nomenclature><tp:taxon-name>
                        <tp:taxon-name-part taxon-name-part-type="genus">Tetraserica</tp:taxon-name-part>
                        <tp:taxon-name-part taxon-name-part-type="species">sigulianshanica</tp:taxon-name-part>
                        <object-id xmlns:xlink="http://www.w3.org/1999/xlink" content-type="zoobank" xlink:type="simple">http://zoobank.org/745D0838-F4C7-42BA-8C16-A22ECAB1A0B8</object-id>
                    </tp:taxon-name><tp:taxon-status xmlns:xlink="http://www.w3.org/1999/xlink" xlink:type="simple">sp. n.</tp:taxon-status></tp:nomenclature><tp:treatment-sec sec-type="Type material examined"><title>Type material examined.</title><p>Holotype: ♂ “China: Sichuan; Wolong Reserve, Sigulian Shan, <named-content xmlns:xlink="http://www.w3.org/1999/xlink" content-type="dwc:verbatimCoordinates" xlink:type="simple">31°09'N, 103°06'E</named-content> v.2006, 1500–1800m leg. V. Siniaev” (ZFMK). Paratypes: 1 ♂ “Suifu (nr) Sz. China/ DC Graham coll. Aug 25-7, ‘29” (USNM), 1 ♂ “Szechuen China DC Graham/ bet Yachow and Mupin Jun.23-6 ‘29 2000-3000ft.” (USNM), 3 ♂♂ “Minzhuzhen, Lan'gao County, Shaanxi, 4.VII.2003, leg. Yuan Caixia, Liu Yushuang” (HBUM), 1 ♂ “Longju, Wanxian County, Sichuan, 18.VI.1995, 2500m, leg. Wang Shuyong” (IZAS), 1 ♂ “Foping, Shaanxi, 26.VI.1999, 890m, leg. Zhang Youwei” (IZAS), 1 ♂ “Chongqing, Jinfoshan, 2010-VI-13, 713m” (IZAS), 1 ♂ “Xiuqizhen, Chengkou, Chongqing, 13.VII.2003, leg. Yuan Caixia, Liu Yushuang” (HBUM), 1 ♂ “Ningshan, Shaanxi, VIII.1982, light trap” (NUYS), 1 ♂ “Zhongmiao, Bikou, Wenxian County, Gansu, 24.VI.1998, 700m, leg. Yuan Decheng” (IZAS), 1 ♂ “China, Sichuan 12.-14.VII.1995 Baoxing env., cca 50km NNW of Yaan <named-content xmlns:xlink="http://www.w3.org/1999/xlink" content-type="dwc:verbatimCoordinates" xlink:type="simple">30°22'N, 102°50'E</named-content> M. Trýzna et O. Šafranek lgt.” (CPPB).</p></tp:treatment-sec><tp:treatment-sec sec-type="Description"><title>Description.</title><p>Body length: 7.6 mm, length of elytra: 5.9 mm, width: 4.8 mm.</p><p>Surface of labroclypeus and disc of frons glabrous. Smooth area anterior to eye twice as wide as long. Eyes moderately large; ratio of diameter/interocular width: 0.6. Antennal club 1.2 times as long as remaining antennomeres combined. Ratio of length of metepisternum/metacoxa: 1/1.4.</p><p>Metafemur dull, anterior margin acute, without submarginal serrated line; anterior row of setae-bearing punctures absent; posterior margin straight, without blunt tooth. Metatibia short and wide, ratio width/length: 1/3; basal group of dorsal spines of metatibia at first third of metatibial length.</p><p>Aedeagus. Fig. <xref ref-type="fig" rid="F3">3A–C</xref>. Habitus: Fig. <xref ref-type="fig" rid="F3">3D</xref>.</p><fig id="F3" position="float" orientation="portrait"><label>Figure 3.</label><caption><p><bold>A–D</bold> <italic><tp:taxon-name><tp:taxon-name-part taxon-name-part-type="genus">Tetraserica</tp:taxon-name-part> <tp:taxon-name-part taxon-name-part-type="species">sigulianshanica</tp:taxon-name-part></tp:taxon-name></italic> sp. n. (holotype) <bold>E–H</bold> <italic><tp:taxon-name><tp:taxon-name-part taxon-name-part-type="genus">Tetraserica</tp:taxon-name-part> <tp:taxon-name-part taxon-name-part-type="species">damaidiensis</tp:taxon-name-part></tp:taxon-name></italic> sp. n. (holotype) <bold>I–L</bold> <italic><tp:taxon-name><tp:taxon-name-part taxon-name-part-type="genus">Tetraserica</tp:taxon-name-part> <tp:taxon-name-part taxon-name-part-type="species">shunbiensis</tp:taxon-name-part></tp:taxon-name></italic> sp. n. (holotype). <bold>A, E, I</bold> aedeagus, left side lateral view <bold>C, G, K</bold> aedeagus, right side lateral view <bold>B, F, J</bold> parameres, dorsal view <bold>D, H, L</bold> habitus (not to scale). Scale: 0.5 mm.</p></caption><graphic xmlns:xlink="http://www.w3.org/1999/xlink" xlink:href="zookeys-448-083-g003.jpg" position="float" orientation="portrait" xlink:type="simple" id="oo_32878.jpg"/></fig><p>Female unknown.</p></tp:treatment-sec><tp:treatment-sec sec-type="Variation"><title>Variation.</title><p>Body length: 6.6–7.6 mm, length of elytra: 5.1–5.9 mm, width: 3.9–4.8 mm.</p></tp:treatment-sec><tp:treatment-sec sec-type="Diagnosis"><title>Diagnosis.</title><!--PageBreak--><!--PageBreak--><p><italic><tp:taxon-name><tp:taxon-name-part taxon-name-part-type="genus">Tetraserica</tp:taxon-name-part> <tp:taxon-name-part taxon-name-part-type="species">sigulianshanica</tp:taxon-name-part></tp:taxon-name></italic> sp. n. differs from the similar <italic><tp:taxon-name><tp:taxon-name-part taxon-name-part-type="genus">Tetraserica</tp:taxon-name-part> <tp:taxon-name-part taxon-name-part-type="species">fikaceki</tp:taxon-name-part></tp:taxon-name></italic> sp. n. by the shape of parameres: the dorsal (= basal) lobe of the right paramere (in lateral view) is long, filiform, and strongly curved (Fig. <xref ref-type="fig" rid="F3">3A</xref>), the left paramere is much longer than that of <italic><tp:taxon-name><tp:taxon-name-part taxon-name-part-type="genus">Tetraserica</tp:taxon-name-part> <tp:taxon-name-part taxon-name-part-type="species">fikaceki</tp:taxon-name-part></tp:taxon-name></italic> sp. n. (Fig. <xref ref-type="fig" rid="F2">2K, L</xref>).</p></tp:treatment-sec><tp:treatment-sec sec-type="Etymology"><title>Etymology.</title><p>The new species is named after its type locality, Sigulian Shan.</p></tp:treatment-sec><tp:treatment-sec><!--Section generated to contain objects referenced in tp:taxon-treatment.--><fig id="F2" position="float" orientation="portrait"><label>Figure 2.</label><caption><p><bold>A–D</bold> <italic><tp:taxon-name><tp:taxon-name-part taxon-name-part-type="genus">Tetraserica</tp:taxon-name-part> <tp:taxon-name-part taxon-name-part-type="species">maoershanensis</tp:taxon-name-part></tp:taxon-name></italic> sp. n. (holotype) <bold>E–J</bold> <italic><tp:taxon-name><tp:taxon-name-part taxon-name-part-type="genus">Tetraserica</tp:taxon-name-part> <tp:taxon-name-part taxon-name-part-type="species">fikaceki</tp:taxon-name-part></tp:taxon-name></italic> sp. n. (holotype) <bold>K–N</bold> <italic><tp:taxon-name><tp:taxon-name-part taxon-name-part-type="genus">Tetraserica</tp:taxon-name-part> <tp:taxon-name-part taxon-name-part-type="species">changjiangensis</tp:taxon-name-part></tp:taxon-name></italic> sp. n. (holotype). <bold>A, E, K</bold> aedeagus, left side lateral view <bold>C, I, M</bold> aedeagus, right side lateral view <bold>B, H, L</bold> parameres, dorsal view <bold>F</bold> parameres, distal view <bold>G</bold> parameres, ventral view <bold>D, J, N</bold> habitus (not to scale). Scale: 0.5 mm.</p></caption><graphic xmlns:xlink="http://www.w3.org/1999/xlink" xlink:href="zookeys-448-083-g002.jpg" position="float" orientation="portrait" xlink:type="simple" id="oo_32877.jpg"/></fig></tp:treatment-sec></tp:taxon-treatment>
