# Supplementary material for: A taxonomic review on the species of Tetraserica Ahrens, 2004, of China (Coleoptera, Scarabaeidae, Sericini)
Source: Zookeys. 2014 Oct 20;(448):83–121. doi: 10.3897/zookeys.448.8429 (PMC4233395; doi:10.3897/zookeys.448.8429)
Supplement: XML Treatment for Tetraserica damaidiensis [file zookeys.448.8429-treatment9.xml]

<!DOCTYPE tp:taxon-treatment
  PUBLIC "-//TaxonX//DTD Taxonomic Treatment Publishing DTD v0 20100105//EN" "tax-treatment-NSO.dtd">
<tp:taxon-treatment xmlns:tp="http://www.plazi.org/taxpub"><tp:treatment-meta><kwd-group><label>Taxon classification</label><kwd><named-content content-type="kingdom">Animalia</named-content></kwd><kwd><named-content content-type="order">Coleoptera</named-content></kwd><kwd><named-content content-type="family">Scarabaeidae</named-content></kwd></kwd-group><mixed-citation publication-type="journal"><person-group><name><surname>Liu</surname><given-names>Wan-Gang</given-names></name><name><surname>Fabrizi</surname><given-names>Silvia</given-names></name><name><surname>Bai</surname><given-names>Ming</given-names></name><name><surname>Yang</surname><given-names>Xing-Ke</given-names></name><name><surname>Ahrens</surname><given-names>Dirk</given-names></name></person-group><article-title>A taxonomic review on the species of <italic><tp:taxon-name><tp:taxon-name-part taxon-name-part-type="genus">Tetraserica</tp:taxon-name-part></tp:taxon-name></italic> Ahrens, 2004, of China (<tp:taxon-name><tp:taxon-name-part taxon-name-part-type="order">Coleoptera</tp:taxon-name-part></tp:taxon-name>, <tp:taxon-name><tp:taxon-name-part taxon-name-part-type="family">Scarabaeidae</tp:taxon-name-part></tp:taxon-name>, <tp:taxon-name><tp:taxon-name-part taxon-name-part-type="tribe">Sericini</tp:taxon-name-part></tp:taxon-name>)</article-title><source>Zookeys</source><day>20</day><month>10</month><year>2014</year><volume>2014</volume><issue>448</issue><fpage>83</fpage><lpage>121</lpage><pub-id pub-id-type="doi">10.3897/zookeys.448.8429</pub-id></mixed-citation></tp:treatment-meta><tp:nomenclature><tp:taxon-name>
                        <tp:taxon-name-part taxon-name-part-type="genus">Tetraserica</tp:taxon-name-part>
                        <tp:taxon-name-part taxon-name-part-type="species">damaidiensis</tp:taxon-name-part>
                        <object-id xmlns:xlink="http://www.w3.org/1999/xlink" content-type="zoobank" xlink:type="simple">http://zoobank.org/48AB99AF-AF42-40A8-9775-9FE3054E1D22</object-id>
                    </tp:taxon-name><tp:taxon-status xmlns:xlink="http://www.w3.org/1999/xlink" xlink:type="simple">sp. n.</tp:taxon-status></tp:nomenclature><tp:treatment-sec sec-type="Type material examined"><title>Type material examined.</title><p><bold>Holotype:</bold> ♂ “China: E-Yunnan; Damaidi 2500m, Guangnan near Vietnam VII-2003 leg. Li et al.” (ZFMK). Paratypes: <bold>China.</bold> 1 ♂ “China: E-Yunnan; Damaidi 2500m, Guangnan near Vietnam VII-2003 leg. Li et al.” (ZFMK), 1 ♂ “Jiangfu Famuchang, Jiangle, Fujian, 22.VI.1991, 470m, leg. Yang Longlong” (IZAS), 1 ♂ “Mt. Dawuling, Xinyi, 24.V.2002, leg. Jia Fenglong, No. En-048009” (SYUG), 2 ♂♂ “Luoxiang, Jinxiu, Guangxi, 15.V.1999, 400m, leg. Xiao Hui” (IZAS), 1 ♂ “Mt. Daweishan, Pingbian, Yunnan, 18.VI.1956, 1500m, light trap, leg. Huang Keren etc.” (IZAS), 1 ♂ “Mt. Yaoshan, 6.V.1938”(IZAS), 1 ♀ “Beidou, Napo, Guangxi, 9, 11–13.IV.1998, 550m, leg. Wu Min, Qiao Geixa” (IZAS), 1 ♂ “Nongxin, Napo, Guangxi, 12.IV.1998, 440m, leg. Qiao Gexia” (IZAS), 1 ♂ “Beidou, Napo, Guangxi, 9.IV.1998, 550m, leg. Qiao Gexia” (IZAS). <bold>Vietnam.</bold> 1 ♂ “N Vietnam (Tonkin) Ha Noi (city) 4.-5.V.1990 Vit. Kubáň leg. (ZFMK), 4 ♂♂, 10 ♀♀ “N-Vietnam Sa Pa env., Lao Cai Prov. <named-content xmlns:xlink="http://www.w3.org/1999/xlink" content-type="dwc:verbatimCoordinates" xlink:type="simple">22°19'52"N, 103°50'35"E</named-content> 1630–1680m 23.–27.V.1999 leg. Fabrizi, Jäger, Ahrens” (ZFMK), 1 ♂, 1 ♀ “N-Vietnam Bac Ha env., Lao Cai Prov. <named-content xmlns:xlink="http://www.w3.org/1999/xlink" content-type="dwc:verbatimCoordinates" xlink:type="simple">22°32'05"N, 104°32'32"E</named-content> 980–1000m 28.–30.V.1999 leg. Fabrizi, Jäger, Ahrens” (ZFMK), 2 ♀♀ “N.-Vietnam Fan Si Pan near Sapa, 1500–1950m 17.–30.VI.1999 A. Kallies leg.” (ZFMK), 1 ♂ “Vietnam N (Sa Pa) Lao Cai Prov., 250km from Hanoi bearing 31°, Sa Pa vill. env. Hoang Lien Son Nat. Res. 21.–23.6.1998 1250m leg. A. Napolov” (CNAR), 8 ♂♂ “Vietnam N (Sa Pa) Lao Cai Prov., 250km from Hanoi bearing 31°, Sa Pa vill. env. Hoang Lien Son Nat. Res. 27.V.–15.VI.1995 1250m leg. A. Napolov” (CNAR), 11 ♂♂ “Vietnam N (Sa Pa) Lao Cai Prov., 250km from Hanoi bearing 31°, Sa Pa vill. env. Hoang Lien Son Nat. Res. 27.5.–3.6.1998 1250m leg. A. Napolov” (CNAR), 1 ♂ “Vietnam N (Sa Pa) Lao Cai Prov., 250km from Hanoi bearing 31°, Sa Pa vill. env. Hoang Lien Son Nat. Res. 16.–20.VI.1998 1250m leg. A. Napolov” (CNAR).</p></tp:treatment-sec><tp:treatment-sec sec-type="Description"><title>Description.</title><p>Body length: 7.6 mm, length of elytra: 5.8 mm, width: 4.6 mm.</p><p>Surface of labroclypeus and disc of frons glabrous. Smooth area anterior to eye twice as wide as long. Eyes moderately large; ratio of diameter/interocular width: 0.67. Antennal club 1.3 times as long as remaining antennomeres combined. Ratio of length of metepisternum/metacoxa: 1/1.5. Metafemur dull, anterior margin acute, without submarginal serrated line; anterior row of setae-bearing punctures absent; posterior margin straight, without blunt tooth. Metatibia short and wide, ratio width/length: 1/3.21; basal group of dorsal spines of metatibia at first third of metatibial length.</p><p>Aedeagus. Fig. <xref ref-type="fig" rid="F3">3E–G</xref>. Habitus: Fig. <xref ref-type="fig" rid="F3">3H</xref>.</p><!--PageBreak--></tp:treatment-sec><tp:treatment-sec sec-type="Variation"><title>Variation.</title><p>Body length: 6.9–7.6 mm, length of elytra: 5.1–5.8 mm, width: 4.0–4.6 mm. Female has the antennal club composed of three lamellae, short, as long as the remaining antennomeres combined; eyes as large as those in male.</p></tp:treatment-sec><tp:treatment-sec sec-type="Diagnosis"><title>Diagnosis.</title><p>The new species differs from the other known <italic><tp:taxon-name><tp:taxon-name-part taxon-name-part-type="genus">Tetraserica</tp:taxon-name-part></tp:taxon-name></italic> species by having both parameres simple, not being divided in two lobes.</p></tp:treatment-sec><tp:treatment-sec sec-type="Etymology"><title>Etymology.</title><p>The new species is named after its type locality, Damaidi.</p></tp:treatment-sec><tp:treatment-sec><!--Section generated to contain objects referenced in tp:taxon-treatment.--><fig id="F3" position="float" orientation="portrait"><label>Figure 3.</label><caption><p><bold>A–D</bold> <italic><tp:taxon-name><tp:taxon-name-part taxon-name-part-type="genus">Tetraserica</tp:taxon-name-part> <tp:taxon-name-part taxon-name-part-type="species">sigulianshanica</tp:taxon-name-part></tp:taxon-name></italic> sp. n. (holotype) <bold>E–H</bold> <italic><tp:taxon-name><tp:taxon-name-part taxon-name-part-type="genus">Tetraserica</tp:taxon-name-part> <tp:taxon-name-part taxon-name-part-type="species">damaidiensis</tp:taxon-name-part></tp:taxon-name></italic> sp. n. (holotype) <bold>I–L</bold> <italic><tp:taxon-name><tp:taxon-name-part taxon-name-part-type="genus">Tetraserica</tp:taxon-name-part> <tp:taxon-name-part taxon-name-part-type="species">shunbiensis</tp:taxon-name-part></tp:taxon-name></italic> sp. n. (holotype). <bold>A, E, I</bold> aedeagus, left side lateral view <bold>C, G, K</bold> aedeagus, right side lateral view <bold>B, F, J</bold> parameres, dorsal view <bold>D, H, L</bold> habitus (not to scale). Scale: 0.5 mm.</p></caption><graphic xmlns:xlink="http://www.w3.org/1999/xlink" xlink:href="zookeys-448-083-g003.jpg" position="float" orientation="portrait" xlink:type="simple" id="oo_32878.jpg"/></fig></tp:treatment-sec></tp:taxon-treatment>
