# Supplementary material for: A taxonomic review on the species of Tetraserica Ahrens, 2004, of China (Coleoptera, Scarabaeidae, Sericini)
Source: Zookeys. 2014 Oct 20;(448):83–121. doi: 10.3897/zookeys.448.8429 (PMC4233395; doi:10.3897/zookeys.448.8429)
Supplement: XML Treatment for Tetraserica graciliforceps [file zookeys.448.8429-treatment18.xml]

<!DOCTYPE tp:taxon-treatment
  PUBLIC "-//TaxonX//DTD Taxonomic Treatment Publishing DTD v0 20100105//EN" "tax-treatment-NSO.dtd">
<tp:taxon-treatment xmlns:tp="http://www.plazi.org/taxpub"><tp:treatment-meta><kwd-group><label>Taxon classification</label><kwd><named-content content-type="kingdom">Animalia</named-content></kwd><kwd><named-content content-type="order">Coleoptera</named-content></kwd><kwd><named-content content-type="family">Scarabaeidae</named-content></kwd></kwd-group><mixed-citation publication-type="journal"><person-group><name><surname>Liu</surname><given-names>Wan-Gang</given-names></name><name><surname>Fabrizi</surname><given-names>Silvia</given-names></name><name><surname>Bai</surname><given-names>Ming</given-names></name><name><surname>Yang</surname><given-names>Xing-Ke</given-names></name><name><surname>Ahrens</surname><given-names>Dirk</given-names></name></person-group><article-title>A taxonomic review on the species of <italic><tp:taxon-name><tp:taxon-name-part taxon-name-part-type="genus">Tetraserica</tp:taxon-name-part></tp:taxon-name></italic> Ahrens, 2004, of China (<tp:taxon-name><tp:taxon-name-part taxon-name-part-type="order">Coleoptera</tp:taxon-name-part></tp:taxon-name>, <tp:taxon-name><tp:taxon-name-part taxon-name-part-type="family">Scarabaeidae</tp:taxon-name-part></tp:taxon-name>, <tp:taxon-name><tp:taxon-name-part taxon-name-part-type="tribe">Sericini</tp:taxon-name-part></tp:taxon-name>)</article-title><source>Zookeys</source><day>20</day><month>10</month><year>2014</year><volume>2014</volume><issue>448</issue><fpage>83</fpage><lpage>121</lpage><pub-id pub-id-type="doi">10.3897/zookeys.448.8429</pub-id></mixed-citation></tp:treatment-meta><tp:nomenclature><tp:taxon-name>
                        <tp:taxon-name-part taxon-name-part-type="genus">Tetraserica</tp:taxon-name-part>
                        <tp:taxon-name-part taxon-name-part-type="species">graciliforceps</tp:taxon-name-part>
                        <object-id xmlns:xlink="http://www.w3.org/1999/xlink" content-type="zoobank" xlink:type="simple">http://zoobank.org/63505155-B061-49FC-B407-E0BD37477162</object-id>
                    </tp:taxon-name><tp:taxon-status xmlns:xlink="http://www.w3.org/1999/xlink" xlink:type="simple">sp. n.</tp:taxon-status></tp:nomenclature><tp:treatment-sec sec-type="Type material examined"><title>Type material examined.</title><p>Holotype: ♂ “China, W Yunnan prov., mts. 60km E Tengchong, 2200m, 19.–22.v.2006, S. Murzin &amp; I. Shokhin” (CPPB). Paratype: 1 ♂ “Yunnan 2200-2500m <named-content xmlns:xlink="http://www.w3.org/1999/xlink" content-type="dwc:verbatimCoordinates" xlink:type="simple">24.57N 98.45E</named-content> 8-16/5. Gaoligong mts. Vit Kubáň leg. 1995” (ZFMK).</p></tp:treatment-sec><tp:treatment-sec sec-type="Description"><title>Description.</title><p>Body length: 8.9 mm, length of elytra: 7.2 mm, width: 5.7 mm. Surface of labroclypeus and disc of frons glabrous. Smooth area anterior to eye twice as wide as long. Eyes small; ratio of diameter/interocular width: 0.5. Antennal club 1.2 times as long as remaining antennomeres combined. Ratio of length of metepisternum/metacoxa: 1/1.6. Metafemur dull, anterior margin acute, without submarginal serrated line; anterior row of setae-bearing punctures absent; posterior margin with a large sharp hook. Metatibia short and wide, ratio width/length: 1/3.2; basal group of dorsal spines of metatibia at first third of metatibial length.</p><!--PageBreak--><!--PageBreak--><p>Aedeagus. Fig. <xref ref-type="fig" rid="F6">6E–G</xref>. Habitus: Fig. <xref ref-type="fig" rid="F6">6H</xref>.</p><p>Female unknown.</p></tp:treatment-sec><tp:treatment-sec sec-type="Variation"><title>Variation.</title><p>Body length: 8.9–9.8 mm, length of elytra: 7.1–7.2 mm, width: 5.5–5.7 mm.</p></tp:treatment-sec><tp:treatment-sec sec-type="Diagnosis"><title>Diagnosis.</title><p><italic><tp:taxon-name><tp:taxon-name-part taxon-name-part-type="genus">Tetraserica</tp:taxon-name-part> <tp:taxon-name-part taxon-name-part-type="species">graciliforceps</tp:taxon-name-part></tp:taxon-name></italic> sp. n. differs from <italic><tp:taxon-name><tp:taxon-name-part taxon-name-part-type="genus">Tetraserica</tp:taxon-name-part> <tp:taxon-name-part taxon-name-part-type="species">longzhouensis</tp:taxon-name-part></tp:taxon-name></italic> by the following features: phallobasis in dorsal view is only slightly asymmetric; left and right parameres are simple, without two lobes; posterior angles of the pronotum are strongly rounded.</p></tp:treatment-sec><tp:treatment-sec sec-type="Etymology"><title>Etymology.</title><p>The species name is derived from the combined Latin words, <italic>gracilis</italic> – fine, and <italic>forceps</italic> – forceps, with reference to the fine and simple parameres of the species.</p></tp:treatment-sec><tp:treatment-sec><!--Section generated to contain objects referenced in tp:taxon-treatment.--><fig id="F6" position="float" orientation="portrait"><label>Figure 6.</label><caption><p><bold>A–D</bold> <italic><tp:taxon-name><tp:taxon-name-part taxon-name-part-type="genus">Tetraserica</tp:taxon-name-part> <tp:taxon-name-part taxon-name-part-type="species">liangheensis</tp:taxon-name-part></tp:taxon-name></italic> sp. n. (holotype) <bold>E–H</bold> <italic><tp:taxon-name><tp:taxon-name-part taxon-name-part-type="genus">Tetraserica</tp:taxon-name-part> <tp:taxon-name-part taxon-name-part-type="species">graciliforceps</tp:taxon-name-part></tp:taxon-name></italic> sp. n. (holotype) <bold>I–L</bold> <italic><tp:taxon-name><tp:taxon-name-part taxon-name-part-type="genus">Tetraserica</tp:taxon-name-part> <tp:taxon-name-part taxon-name-part-type="species">pingjiangensis</tp:taxon-name-part></tp:taxon-name></italic> sp. n. (holotype). <bold>A, E, I</bold> aedeagus, left side lateral view <bold>C, G, K</bold> aedeagus, right side lateral view <bold>B, F, J</bold> parameres, dorsal view <bold>D, H, L</bold> habitus (not to scale). Scale: 0.5 mm.</p></caption><graphic xmlns:xlink="http://www.w3.org/1999/xlink" xlink:href="zookeys-448-083-g006.jpg" position="float" orientation="portrait" xlink:type="simple" id="oo_32881.jpg"/></fig></tp:treatment-sec></tp:taxon-treatment>
