# Supplementary material for: A taxonomic review on the species of Tetraserica Ahrens, 2004, of China (Coleoptera, Scarabaeidae, Sericini)
Source: Zookeys. 2014 Oct 20;(448):83–121. doi: 10.3897/zookeys.448.8429 (PMC4233395; doi:10.3897/zookeys.448.8429)
Supplement: XML Treatment for Tetraserica pingjiangensis [file zookeys.448.8429-treatment19.xml]

<!DOCTYPE tp:taxon-treatment
  PUBLIC "-//TaxonX//DTD Taxonomic Treatment Publishing DTD v0 20100105//EN" "tax-treatment-NSO.dtd">
<tp:taxon-treatment xmlns:tp="http://www.plazi.org/taxpub"><tp:treatment-meta><kwd-group><label>Taxon classification</label><kwd><named-content content-type="kingdom">Animalia</named-content></kwd><kwd><named-content content-type="order">Coleoptera</named-content></kwd><kwd><named-content content-type="family">Scarabaeidae</named-content></kwd></kwd-group><mixed-citation publication-type="journal"><person-group><name><surname>Liu</surname><given-names>Wan-Gang</given-names></name><name><surname>Fabrizi</surname><given-names>Silvia</given-names></name><name><surname>Bai</surname><given-names>Ming</given-names></name><name><surname>Yang</surname><given-names>Xing-Ke</given-names></name><name><surname>Ahrens</surname><given-names>Dirk</given-names></name></person-group><article-title>A taxonomic review on the species of <italic><tp:taxon-name><tp:taxon-name-part taxon-name-part-type="genus">Tetraserica</tp:taxon-name-part></tp:taxon-name></italic> Ahrens, 2004, of China (<tp:taxon-name><tp:taxon-name-part taxon-name-part-type="order">Coleoptera</tp:taxon-name-part></tp:taxon-name>, <tp:taxon-name><tp:taxon-name-part taxon-name-part-type="family">Scarabaeidae</tp:taxon-name-part></tp:taxon-name>, <tp:taxon-name><tp:taxon-name-part taxon-name-part-type="tribe">Sericini</tp:taxon-name-part></tp:taxon-name>)</article-title><source>Zookeys</source><day>20</day><month>10</month><year>2014</year><volume>2014</volume><issue>448</issue><fpage>83</fpage><lpage>121</lpage><pub-id pub-id-type="doi">10.3897/zookeys.448.8429</pub-id></mixed-citation></tp:treatment-meta><tp:nomenclature><tp:taxon-name>
                        <tp:taxon-name-part taxon-name-part-type="genus">Tetraserica</tp:taxon-name-part>
                        <tp:taxon-name-part taxon-name-part-type="species">pingjiangensis</tp:taxon-name-part>
                        <object-id xmlns:xlink="http://www.w3.org/1999/xlink" content-type="zoobank" xlink:type="simple">http://zoobank.org/02009348-3716-4747-B9AD-9B82890893C9</object-id>
                    </tp:taxon-name><tp:taxon-status xmlns:xlink="http://www.w3.org/1999/xlink" xlink:type="simple">sp. n.</tp:taxon-status></tp:nomenclature><tp:treatment-sec sec-type="Type material examined"><title>Type material examined.</title><p>Holotype: ♂ “China: Hunan; Mupu Mt. 1600m, Pingjiang VIII-2003, leg. Li et al.” (ZFMK). Paratypes: <bold>China.</bold> 1 ♀ “China: Hunan; Mupu Mt. 1600m, Pingjiang VIII-2003, leg. Li et al.” (ZFMK), 2 ♂♂, 1 ♀ “China: Hubei; Dahongshan 1700m Shuizhou VI-2003 leg. Ying et al.” (ZFMK), 1 ♂ “China: S-Yunnan Prov. Xishuangbanna 20km NW Jinghong Man Dian (NNNR) 720m <named-content xmlns:xlink="http://www.w3.org/1999/xlink" content-type="dwc:verbatimCoordinates" xlink:type="simple">22°07.80'N, 100°40.05'E</named-content>, 26.v.2008, light trap, leg. A. Weigel” (NME), 1 ♂ “Jingdong, Yunnan, 30.V.1956, 1170m, leg. Krischanovskna” (IZAS), 2 ♂♂ [China] “Jingdong, Yunnan, 22.V, 1.VI.1956, 1170m, leg. Zagulaev, Polov” (IZAS), 2 ♂♂ [China] “Mt. Junzishan, Shizong, Yunnan, 14,16.VII.2006, leg. Mao Benyong etc.” (HBUM), 1 ♂ “Jingdong, Yunnan, 29.IV.1957, 1200m, leg. Zagulaev” (IZAS), 1 ♂ [China] “Yunnan, Honghe, Hekou, Binlangzhai Shuiku, 2011-V-14/ LW-1076” (IZAS), 4 ♂♂ [China] “Jingdong, Yunnan, 26,30.V.1956, 1170m, leg. Krischanovskna, light trap” (IZAS), 3 ♂♂ [China] “Jingdong, Yunnan, 1,3.VII.1956, 1170m, leg. Krischanovskna, light trap” (IZAS), 8 ♂♂ [China] “Jingdong, Yunnan, 2,5,8,12,20,21,28.VI.1956, 1170m, leg. Krischanovskna, light trap” (IZAS), 1 ♂ [China] “Jingdong, Yunnan, 17.V.1957, 1200m, leg. Montschadskij” (IZAS), 1 ♂ [China] “Jingdong, Yunnan, 8.IV.1957, 1200m, leg. Montschadskij” (IZAS), 7 ♂♂, 1 ♀ [China] “Jingdong, Yunnan, 10.V.1957, 1200m, leg. Montschadskij” (IZAS), 1 ♂ [China] “22 km Northeast of Jingdong, 12.V.1957,leg. Montschadskij” (IZAS), 4 ♂♂ [China] “Jingdong, Yunnan, 23,31.V.1956, 1170–1300m, leg. Ivanov, light trap” (IZAS), 2 ♂♂ [China] “Jingdong, Yunnan, 3.VI.1956, 1170m, leg. Zagulaev” (IZAS), 4 ♂♂ [China] “Jingdong, Yunnan, 30.VI.1956, 1170m, leg. Zagulaev” (IZAS), 1 ♂ [China] “Dongjiafen, Jingdong, Yunnan, 27.VI.1956, 1250m, leg. A. Shnitnikov” (IZAS), 1 ♂ [China] “Fulong, Fangcheng, Guangxi, 23.V.1999, 200m, leg. Ke Xin” (IZAS), 1♂ [China] “Fulong, Fangcheng, Guangxi, 25.V.1999, 200m, leg. Zhang Xuezhong” (IZAS), 1 ♂ [China] “Hongqi Forestry Farm, Shangsi, Guangxi, 28.V.1999, 300m, leg. Zhang Xuezhong” (IZAS), 3 ♂♂ [China] “Banbaxiang, Fangcheng, Guangxi, 16.V.2000, 550m, leg. Li Wenzhu” (IZAS), 2 ♂♂ [China] “Huanian (Eshan, Yun<!--PageBreak-->nan), 15.VI.(19)83, No.312,319” (IZAS), 3 ♂♂ [China] “Mengla, Jinping, Yunnan, 17,20.IV.1956, 370m, leg. Huang Keren et.al.” (IZAS), 2 ♂♂ [China] “Menglun, Yunnan, 22.IV.1982, leg. Jiang, light trap” (IZAS), 1 ♂ [China] “Menglun, Yiwubanna, 8.VII.1964, 650m, leg. Zhang Baolin” (IZAS). <bold>Myanmar.</bold> 1 ♂ “Burma (Myanmar) E Shan state Kengtung (Kyaingtong) J. Rejsek 14.–15.6.1997” (ZFMK). <bold>Vietnam.</bold> 1 ♂ “N Vietnam (Tonkin) Ha Noi (city) 4.–5.V.1990 Vit. Kubáň leg. (ZFMK), 1 ♂ “Vietnam, Cuc Phong, 100km SE of Hanoi; V-1993; leg. Michio Hori” (ZFMK), 1 ♂ “Vietnam N. Tonkin Cuc-Phong Nat. Park 2.–12.V.1991 E. Jendek leg.” (ZFMK), 45 ♂♂, 44 ♀♀ “N-Vietnam Bac Ha env., Lao Cai Prov., <named-content xmlns:xlink="http://www.w3.org/1999/xlink" content-type="dwc:verbatimCoordinates" xlink:type="simple">22°32‘05‘'N, 104°17‘32‘‘E</named-content> 980-1000m 28.–30.V.1999 leg. Fabrizi, Jager, Ahrens” (ZFMK), 1 ♂ “N. Vietnam: Sontay, 400m, 20.V.1963 leg. Le Van Dyk” (Coll. Kabakov), 1 ♂ “N. Vietnam: Sonla Songma, 500m, 3.V.1990 leg. Schorkov” (Coll. Kabakov), 1 ♂ “N. Vietnam: 40km NE Thainguyen, 300m, 8.V.1963, leg. O. Kabakov” (Coll. Kabakov), 1 ♂ “S. Vietnam (Cat Tien) 120 km NNE Ho Chi Minh, Cat Tien Nat. Park 30.5.–15.6.1995 leg. A. Napolov” (CNAR), 17 ♂♂ “Vietnam N (Sa Pa) Lao Cai Prov., 250km from Hanoi bearing 31°, Sa Pa vill. env. Hoang Lien Son Nat. Res. 27.5.–3.6.1998 1250m leg. A. Napolov” (CNAR, ZFMK), 2 ♂♂ “Vietnam N (Sa Pa) Lao Cai Prov., 250km from Hanoi bearing 31°, Sa Pa vill. env. Hoang Lien Son Nat. Res. 27.V.-3.VI.1998 1250m leg. A. Napolov” (CNAR, ZFMK), 1 ♂ “Vietnam N (Sa Pa) Lao Cai Prov., 250km from Hanoi bearing 31°, Sa Pa vill. env. Hoang Lien Son Nat. Res. 16.–20.VI.1998 1250m leg. A. Napolov” (CNAR), 3 ♂♂ “Vietnam N (Sa Pa) Lao Cai Prov., 250km from Hanoi bearing 31°, Sa Pa vill. env. Hoang Lien Son Nat. Res. 25.VI.–5.VII.1998 1250m leg. A. Napolov” (CNAR), 3 ♂♂ “Vietnam N (Sa Pa) Lao Cai Prov., 250km from Hanoi bearing 31°, Sa Pa vill. env. Hoang Lien Son Nat. Res. 21.–23.6.1998 1250m leg. A. Napolov” (CNAR), 3 ♂♂ “Vietnam-N (Na Hang) 160km from Ha Noi, NE env. of Na Hang, 26.5.–6.6.1996 150–200m leg. A. Napolov &amp; I. Roma” (CNAR), 1 ♂ “X-DA3434 - Vietnam, N. Vietnam: Hanoi Prov., Ba Vi National Park (at light) 21–24.vi.2012 L. Bartolozzi, S. Bambi, F. Fabiano, E. Orbach” (MZUF). <bold>Thailand.</bold> 2 ♂♂, 3 ♀♀ “Thailand, Nam Nao, Phetchabua; <named-content xmlns:xlink="http://www.w3.org/1999/xlink" content-type="dwc:verbatimCoordinates" xlink:type="simple">16°5'N,101°40'E</named-content>; 19.V.1999; leg. K. Masumoto” (ZFMK), 1 ♂, 1 ♀ “Phu Rua NP (900m alt.), Loei P., NE Thai. 26–30.IV.2006 Takakuwa, M. leg.” (ZFMK), 3 ♂♂, 1 ♀ “N. Thailand, Chiang Mai, Erawan Resort; 22.IV.1992; leg. Kazuo Kawano” (ZFMK), 1 ♂, 2 ♀♀ “N. Thailand, Nan, Wiang Sa; 14.V.1993; leg. S. Ohmomo” (ZFMK), 1 ♂ “839493 Tetraserica ThaiSpMU09_1 Thailand S. Murzin 28./31.5.2009 Chiang Dao Hill resort (100km N of Chiang Mai) 600m/ 839493” (ZFMK), 1 ♂, 2 ♀♀ “Thailand bor. Chiang Dao env., 21.5.–4.6.1995 lgt. M. Snizek” (ZFMK), 2 ♂♂ “NW Thailand 24.-27.4.1991 Chom Thong leg. Pacholátko/ TS98” (CPPB), 1 ♂ “Thai 11–15.V.1998 Nan-Pha Khab Pacholátko &amp; Dembický leg.” (CPPB), 1 ♂ “NW Thailand, 1991 Chow Thong, 24.–27.4. 18.26N, 98.41E L. Dembicky leg.” (NHMW), 1 ♂ “Thailand Chiangmai Prov.; Fang (Agr Exp. Station), 600 m 14.VI.1965” (BPBM), 2 ♂♂, 1 ♀ “N. Thailand: Angkhai village, Samoeng Dist. Chiang Mai Prov., 9–11.v.1999 K. Masumoto leg,” (ZFMK), 1 ♂ “N. Thailand: Chiang Mai Pref., Ban Angkhai, Samoeng Dist., 750 m, 15–20.V.1998 K. Matsumoto <!--PageBreak-->leg.” (ZFMK). <bold>Laos.</bold> 1 ♂ “Laos, <named-content xmlns:xlink="http://www.w3.org/1999/xlink" content-type="dwc:verbatimCoordinates" xlink:type="simple">21°09'N, 101°19'E</named-content> Louangnamtha pr. Namtha → Muang Sing, 5-31.v.1997, 900-1200m Vit Kubáň leg./ LS11” (CPPB), 1 ♂ “Laos centr., 27.IV.–1.V.1997, 70km NE Vientiane Ban Phabat env., 150m, <named-content xmlns:xlink="http://www.w3.org/1999/xlink" content-type="dwc:verbatimCoordinates" xlink:type="simple">N18°16.1', E103°10.9'</named-content> E. Jendek &amp; Šauša leg.” (CPPB), 1 ♂ “Laos, Bolikhamxai pr. <named-content xmlns:xlink="http://www.w3.org/1999/xlink" content-type="dwc:verbatimCoordinates" xlink:type="simple">18°16'N, 103°11'E</named-content> 70km NEE Vientiane, 27-30.iv.1997, 150m, Vit Kubáň leg.” (CPPB), 2 ♂♂ “N. Laos Louang Namtha 1.5.1996 I. Pjushtch lg” (ZFMK), 35 ♂♂, 19 ♀♀ “Laos P.D.R. Xieng Khowang 14–20. May 1994 K. Miura leg.” (ZFMK), 2 ♂♂ “NE-Laos: Hua Phan prov.; Ban Saleui, Phou Pan (Mt.) <named-content xmlns:xlink="http://www.w3.org/1999/xlink" content-type="dwc:verbatimCoordinates" xlink:type="simple">20°12'N, 104°01'E</named-content> 11.iv.–15.v.2012, 1300–1900 m leg. C. Holzschuh → ZFMK Ankauf 2012/13” (ZFMK), 5 ♂♂ “Laos, La Oudomxay 16.6.2005, ex. coll. Sabatinelli” (ZFMK), 4 ♂♂ “Laos-N, Louang Namtha circ. 04.05.1996, I. Pjushtch lg” (ZFMK).</p></tp:treatment-sec><tp:treatment-sec sec-type="Description"><title>Description.</title><p>Body length: 10.0 mm, length of elytra: 7.5 mm, width: 6.0 mm. Surface of labroclypeus and disc of frons glabrous. Smooth area anterior to eye twice as wide as long. Eyes moderately large; ratio of diameter/interocular width: 0.6. Antennal club 1.2 times as long as remaining antennomeres combined. Ratio of length of metepisternum/metacoxa: 1/1.6. Metafemur dull, anterior margin acute, without submarginal serrated line; anterior row of setae-bearing punctures absent; posterior margin with a blunt tooth. Metatibia short and wide, ratio width/length: 1/2.9; basal group of dorsal spines of metatibia at first third of metatibial length.</p><p>Aedeagus. Fig. <xref ref-type="fig" rid="F6">6I–K</xref>. Habitus: Fig. <xref ref-type="fig" rid="F6">6L</xref>.</p></tp:treatment-sec><tp:treatment-sec sec-type="Diagnosis"><title>Diagnosis.</title><p><italic><tp:taxon-name><tp:taxon-name-part taxon-name-part-type="genus">Tetraserica</tp:taxon-name-part> <tp:taxon-name-part taxon-name-part-type="species">pingjiangensis</tp:taxon-name-part></tp:taxon-name></italic> sp. n. differs from all other <italic><tp:taxon-name><tp:taxon-name-part taxon-name-part-type="genus">Tetraserica</tp:taxon-name-part></tp:taxon-name></italic> species with a blunt tooth at the posterior margin of metafemur by the long and narrow left paramere.</p></tp:treatment-sec><tp:treatment-sec sec-type="Etymology"><title>Etymology.</title><p>The new species is named after its type locality, Pingjiang.</p></tp:treatment-sec><tp:treatment-sec sec-type="Variation"><title>Variation.</title><p>Body length: 8.8–10.0 mm, length of elytra: 6.9–7.5 mm, width: 5.4–6.0 mm. Female has the antennal club composed of three lamellae, short, as long as remaining antennomeres combined; eyes are as large as those in male.</p></tp:treatment-sec><tp:treatment-sec><!--Section generated to contain objects referenced in tp:taxon-treatment.--><fig id="F6" position="float" orientation="portrait"><label>Figure 6.</label><caption><p><bold>A–D</bold> <italic><tp:taxon-name><tp:taxon-name-part taxon-name-part-type="genus">Tetraserica</tp:taxon-name-part> <tp:taxon-name-part taxon-name-part-type="species">liangheensis</tp:taxon-name-part></tp:taxon-name></italic> sp. n. (holotype) <bold>E–H</bold> <italic><tp:taxon-name><tp:taxon-name-part taxon-name-part-type="genus">Tetraserica</tp:taxon-name-part> <tp:taxon-name-part taxon-name-part-type="species">graciliforceps</tp:taxon-name-part></tp:taxon-name></italic> sp. n. (holotype) <bold>I–L</bold> <italic><tp:taxon-name><tp:taxon-name-part taxon-name-part-type="genus">Tetraserica</tp:taxon-name-part> <tp:taxon-name-part taxon-name-part-type="species">pingjiangensis</tp:taxon-name-part></tp:taxon-name></italic> sp. n. (holotype). <bold>A, E, I</bold> aedeagus, left side lateral view <bold>C, G, K</bold> aedeagus, right side lateral view <bold>B, F, J</bold> parameres, dorsal view <bold>D, H, L</bold> habitus (not to scale). Scale: 0.5 mm.</p></caption><graphic xmlns:xlink="http://www.w3.org/1999/xlink" xlink:href="zookeys-448-083-g006.jpg" position="float" orientation="portrait" xlink:type="simple" id="oo_32881.jpg"/></fig></tp:treatment-sec></tp:taxon-treatment>
