# Supplementary material for: A taxonomic review on the species of Tetraserica Ahrens, 2004, of China (Coleoptera, Scarabaeidae, Sericini)
Source: Zookeys. 2014 Oct 20;(448):83–121. doi: 10.3897/zookeys.448.8429 (PMC4233395; doi:10.3897/zookeys.448.8429)
Supplement: XML Treatment for Tetraserica anhuaensis [file zookeys.448.8429-treatment29.xml]

<!DOCTYPE tp:taxon-treatment
  PUBLIC "-//TaxonX//DTD Taxonomic Treatment Publishing DTD v0 20100105//EN" "tax-treatment-NSO.dtd">
<tp:taxon-treatment xmlns:tp="http://www.plazi.org/taxpub"><tp:treatment-meta><kwd-group><label>Taxon classification</label><kwd><named-content content-type="kingdom">Animalia</named-content></kwd><kwd><named-content content-type="order">Coleoptera</named-content></kwd><kwd><named-content content-type="family">Scarabaeidae</named-content></kwd></kwd-group><mixed-citation publication-type="journal"><person-group><name><surname>Liu</surname><given-names>Wan-Gang</given-names></name><name><surname>Fabrizi</surname><given-names>Silvia</given-names></name><name><surname>Bai</surname><given-names>Ming</given-names></name><name><surname>Yang</surname><given-names>Xing-Ke</given-names></name><name><surname>Ahrens</surname><given-names>Dirk</given-names></name></person-group><article-title>A taxonomic review on the species of <italic><tp:taxon-name><tp:taxon-name-part taxon-name-part-type="genus">Tetraserica</tp:taxon-name-part></tp:taxon-name></italic> Ahrens, 2004, of China (<tp:taxon-name><tp:taxon-name-part taxon-name-part-type="order">Coleoptera</tp:taxon-name-part></tp:taxon-name>, <tp:taxon-name><tp:taxon-name-part taxon-name-part-type="family">Scarabaeidae</tp:taxon-name-part></tp:taxon-name>, <tp:taxon-name><tp:taxon-name-part taxon-name-part-type="tribe">Sericini</tp:taxon-name-part></tp:taxon-name>)</article-title><source>Zookeys</source><day>20</day><month>10</month><year>2014</year><volume>2014</volume><issue>448</issue><fpage>83</fpage><lpage>121</lpage><pub-id pub-id-type="doi">10.3897/zookeys.448.8429</pub-id></mixed-citation></tp:treatment-meta><tp:nomenclature><tp:taxon-name>
                        <tp:taxon-name-part taxon-name-part-type="genus">Tetraserica</tp:taxon-name-part>
                        <tp:taxon-name-part taxon-name-part-type="species">anhuaensis</tp:taxon-name-part>
                        <object-id xmlns:xlink="http://www.w3.org/1999/xlink" content-type="zoobank" xlink:type="simple">http://zoobank.org/341DD0C8-BE82-49FD-AA0F-C3666547B313</object-id>
                    </tp:taxon-name><tp:taxon-status xmlns:xlink="http://www.w3.org/1999/xlink" xlink:type="simple">sp. n.</tp:taxon-status></tp:nomenclature><tp:treatment-sec sec-type="Type material examined"><title>Type material examined.</title><p>Holotype: ♂ [China] “Cangchang, Anhua, Hunan, 15.VII.2004, leg. Wang Jiliang” (HBUM). Paratypes: 2 ♂♂ [China] “Hong Kong: N.T. Taipokau 12.VII.1965 Hand Net/ Lee Kit Ming &amp; Hai Wai Ming Malaise Trap Bishop Museum” (BPBM, ZFMK), 1 ♂ [China] “Hong Kong: N.T. Taipokau 27.VI.1964/ M.J. Voss &amp; Wai Ming Hui Collectors Bishop Museum” (BPBM), 1 ♂ [China] “Hong Kong: N.T. Taipokau 20.VI.1964/ Lee Kit Ming &amp; Hai Wai Ming Light Trap Bishop Museum” (BPBM), 1 ♂, 2 ♀♀ [China] “Shekou, Fu‘an, Fujian, 26.VII.1963, leg. <!--PageBreak-->Zhang Youwei” (IZAS), 1 ♀ [China] “Shekou, Fu‘an, Fujian, 27.VII.1963, leg. Zhang Youwei” (IZAS), 2 ♂♂ [China] “Mt. Jiulianshan, Longnan, Jiangxi, 6.VI.1975, leg. Zhang Youwei” (IZAS), 1 ♂ [China] “Sidu, Guidong county, Hunan, 10.VII.2008, 774m, leg. Yang Ganyan” (IZAS), 2 ♂♂, 2 ♀♀ [China] “Qiliqiao, Chong'anxingcun, Fujian, 7,12,13.VII.1963, 840m, leg. Zhang Youwei” (IZAS).</p></tp:treatment-sec><tp:treatment-sec sec-type="Description"><title>Description.</title><p>Body length: 7.2 mm, length of elytra: 5.2 mm, width: 4.2 mm.</p><p>Labroclypeus surface with a few erect setae. Disc of frons with a few single setae. Smooth area in front of eye approximately 4 times as wide as long. Eyes large; ratio of diameter/interocular width: 0.82. Antennal club 1.4 times as long as remaining antennomeres combined.</p><p>Ratio of length of metepisternum/metacoxa: 1/1.5. Metafemur with a serrated continuous line beside anterior margin, with fine sparse punctures behind line each bearing a short seta.</p><p>Metatibia moderately long, ratio width/length: 1/3.25; basal group of dorsal spines of metatibia behind middle; beside dorsal margin in basal half with a blunt carina being partly finely serrate.</p><p>Aedeagus. Fig. <xref ref-type="fig" rid="F10">10A–C</xref>. Habitus: Fig. <xref ref-type="fig" rid="F10">10D</xref>.</p><fig id="F10" position="float" orientation="portrait"><label>Figure 10.</label><caption><p><bold>A–D</bold> <italic><tp:taxon-name><tp:taxon-name-part taxon-name-part-type="genus">Tetraserica</tp:taxon-name-part> <tp:taxon-name-part taxon-name-part-type="species">anhuaensis</tp:taxon-name-part></tp:taxon-name></italic> sp. n. (holotype) <bold>E–H</bold> <italic><tp:taxon-name><tp:taxon-name-part taxon-name-part-type="genus">Tetraserica</tp:taxon-name-part> <tp:taxon-name-part taxon-name-part-type="species">leishanica</tp:taxon-name-part></tp:taxon-name></italic> sp. n. (holotype) <bold>I–L</bold> <italic><tp:taxon-name><tp:taxon-name-part taxon-name-part-type="genus">Tetraserica</tp:taxon-name-part> <tp:taxon-name-part taxon-name-part-type="species">yaoanica</tp:taxon-name-part></tp:taxon-name></italic> sp. n. (holotype). <bold>A, E, I</bold> aedeagus, left side lateral view <bold>C, G, K</bold> aedeagus, right side lateral view <bold>B, F, J</bold> parameres, dorsal view <bold>D, H, L</bold> habitus (not to scale). Scale: 0.5 mm.</p></caption><graphic xmlns:xlink="http://www.w3.org/1999/xlink" xlink:href="zookeys-448-083-g010.jpg" position="float" orientation="portrait" xlink:type="simple" id="oo_32885.jpg"/></fig><p>Female unknown.</p></tp:treatment-sec><tp:treatment-sec sec-type="Variation"><title>Variation.</title><p>Body length: 6.8–7.2 mm, length of elytra: 5.0–5.2 mm, width: 3.8–4.2 mm.</p></tp:treatment-sec><tp:treatment-sec sec-type="Diagnosis"><title>Diagnosis.</title><p><italic><tp:taxon-name><tp:taxon-name-part taxon-name-part-type="genus">Tetraserica</tp:taxon-name-part> <tp:taxon-name-part taxon-name-part-type="species">anhuaensis</tp:taxon-name-part></tp:taxon-name></italic> sp. n. differs in a number of characters from all so far known <italic><tp:taxon-name><tp:taxon-name-part taxon-name-part-type="genus">Tetraserica</tp:taxon-name-part></tp:taxon-name></italic> species: metafemur possessing a serrated continuous line beside anterior margin and fine sparse punctures with short setae behind line; the labroclypeus and frons having a few erect setae on disc; basal group of dorsal spines situated behind the middle of metatibia; metatibia beside dorsal margin in basal half with a blunt carina being partly finely serrate.</p></tp:treatment-sec><tp:treatment-sec sec-type="Etymology"><title>Etymology.</title><p>The new species is named after its type locality, Anhua.</p></tp:treatment-sec></tp:taxon-treatment>
